# Supplementary material for: Seed physiological traits and environmental factors influence seedling establishment of vegetable soybean (Glycine max L.)
Source: Front Plant Sci. 2024 Jun 3;15:1344895. doi: 10.3389/fpls.2024.1344895 (PMC11180749; doi:10.3389/fpls.2024.1344895)
Supplement: Supplementary file 4 [file Table_1.xlsx]

## Sheet: Table S1
Table S1 Information of the seventeen soybean genotypes used in this study.
Entry No.	Genotype Name	Type	Source	Seed Size (g/100 seeds)
Edamame
1	V16-0518	BL	VT	28.6
2	V16-0688HP	BL	VT	25.7
3	V16-0527	BL	VT	30.1
4	V16-0521	BL	VT	35.9
5	V16-0523HP	BL	VT	32.8
6	V17-0621ED	BL	VT	25.7
7	V10-3653	BL	VT	25.1
8	R15-10280	BL	UA	28.9
9	R17-2750	BL	UA	23.5
10	R17-2776	BL	UA	22.8
11	R17-2965	BL	UA	30.3
12	VT Sweet	CV	VT	25.2
13	UA Kirksey	CV	UA	24
Food grade soybean
14	MFS 48P1	CV	VT	8.03
15	MFS 561	CV	VT	16.8
Grain type soybean
16	Ellis	CV	VT	11.7
17	USG 5618v	CV	VT	13.9
Note: BL: Breeding line; CV: Cultivar; VT: The soybean breeding program at Virginia Tech; UA: The soybean breeding program at University of Arkansas.

## Sheet: Table S2
Table S2 Stachyose, sucrose, and raffinose contents of the seventeen soybean genotypes seeds produced in Whitethorne, Virginia, 2020
Genotype Name	Seed Sugar Content (%)
	Average Stachyose	Average Sucrose	Average Raffinose	Average Total	Average Raf/Suc Ratio (*100)
Edamame
V16-0518	3.5abc	5.5abc	0.7abc	9.6a	12.3bcd
V16-0688HP	3.7a	5.7abc	0.6abc	10.0a	10.9cd
V16-0527	2.5c	5.0abcd	0.5bcd	8.1ab	10.9cd
V16-0521	3.6ab	5.7abc	0.6bcd	9.8a	10.0d
V16-0523HP	2.9abc	6.4a	0.9a	10.2a	13.6abcd
V17-0621ED	3.2abc	4.3abcd	0.6abc	8.1ab	14.8abcd
V10-3653	2.8abc	4.0bcd	0.5cd	7.2ab	11.7cd
R15-10280	2.6bc	4.8abcd	0.6abcd	8.0ab	12.3bcd
R17-2750	2.7abc	4.9abcd	0.8ab	8.4ab	16.4abc
R17-2776	3.3abc	5.7abc	0.7abc	9.7a	12.0bcd
R17-2965	3.1abc	5.8ab	0.8abc	9.7a	13.0abcd
VT Sweet	3.0abc	4.7abcd	0.6abcd	8.2ab	12.6bcd
UA Kirksey	3.1abc	4.5abcd	0.7abc	8.3ab	14.7abcd
Food grade soybean
MFS 48P1	2.9abc	2.9d	0.3d	6.1b	9.3d
MFS 561	3.2abc	4.4abcd	0.8ab	8.4ab	18.1ab
Grain type soybean
Ellis	3.1abc	3.6cd	0.7abc	7.3ab	19.0a
USG 5618v	3.3abc	4.3bcd	0.6abc	8.3ab	14.9abcd
Note: Values are means of at least three experiments with 100 seeds tested per genotype per experiment. Means followed by the same letters are not significantly different according to Tukey’s HSD (P <0.05) within the data collected in the same column.

## Sheet: Table S3
Table S3. Significant Pearson’s coefficient correlations between seed physiological traits and seed performance across seventeen genotypes.
r	SUC	RAF	STA	TS	MGT	MET	EC
TS	1**	0.7**	0.7**
MGT	0.6**	NA	NA	0.5**
MET	NA	NA	NA	NA	0.4**
EC	0.6**	NA	NA	0.5**	0.7**	NA
SS	0.7**	NA	NA	0.5**	0.9**	NA	0.8**
Note: r: Pearson’s correlation coefficient; values in the table indicated the Pearson’s correlation coefficient. **: P<0.01; *: P<0.05; SUC: seed sucrose content; RAF: seed raffinose content; STA: seed stachyose content; TS: total sugars; MGT: mean germination time; MET: mean emergence time; EC: electrical conductivity; SS: seed size; NA: Not significant or with significance but low correlation (…

## Sheet: Table S4
Table S4. Significant Pearson’s coefficient correlations between seed leachate traits and seed performance across ten representative genotypes.
r	Sucrose (dry seed)	Raffinose (dry seed)	Stachyose (dry seed)	Total Sugars (dry seed)	Seed Size	Electric Conductivity	Sucrose (leachate)	Raffinose (leachate)	Stachyose (leachate)
Total Sugars (dry seed)	1**	0.7**	0.6**
Seed Size	0.9**	NA	NA	0.8**
Electric Conductivity	0.8**	0.5*	NA	0.7**	0.8**
Sucrose (leachate)	0.5**	0.5*	NA	0.5*	NA	0.8**
Raffinose (leachate)	NA	NA	NA	NA	NA	NA	NA
Stachyose (leachate)	0.5*	NA	NA	NA	NA	0.8**	0.9**	NA
Total sugar (leachate)	0.6*	0.5*	NA	0.5*	0.5**	0.9**	0.9**	NA	0.9**
r	Seed Size	Electric Conductivity	Ca (leachate)	P (leachate)	Na (leachate)	K (leachate)	Mg (leachate)
Electric Conductivity	0.8**
Ca (leachate)	0.7*	0.9**
P (leachate)	0.5**	0.9**	0.7**
Na (leachate)	NA	NA	NA	NA
K (leachate)	0.8**	1**	0.9**	0.9**	NA
Mg (leachate)	0.7**	0.9**	0.9**	0.9**	NA	0.9**
Total minerals (leachate)	0.8**	1**	0.9**	0.9**	NA	1**	1**
r	Seed Size	Electric Conductivity	Aspartic Acid (leachate)	Glutamic Acid (leachate)	Serine (leachate)	Histidine (leachate)	Glycine (leachate)	Threonine (leachate)	Arginine (leachate)	Alanine (leachate)	Tyrosine (leachate)	Cysteine (leachate)	Valine (leachate)	Methionine (leachate)	Tryptophan (leachate)	Phenylalanine (leachate)	Isoleucine (leachate)	Leucine (leachate)	Lysine (leachate)
Electric Conductivity	0.8**
Aspartic Acid (leachate)	0.6**	0.9**
Glutamic Acid (leachate)	0.6**	0.9**	1**
Serine (leachate)	0.5**	0.9**	0.9**	0.9**
Histidine (leachate)	0.5*	0.8**	0.9**	0.8**	0.9**
Glycine (leachate)	0.6**	0.9**	1**	0.9**	1**	0.9**
Threonine (leachate)	0.5**	0.9**	1**	0.9**	1**	0.9**	1**
Arginine (leachate)	NA	0.6**	0.8**	0.8**	0.8**	0.8**	0.8**	0.7**
Alanine (leachate)	0.5*	0.8**	0.9**	0.9**	0.9**	0.9**	0.9**	0.9**	1**
Tyrosine (leachate)	NA	0.8**	0.9**	0.8**	0.9**	0.9**	0.9**	0.9**	0.7**	0.8**
Cysteine (leachate)	NA	0.6**	0.6**	0.6**	0.6**	0.5**	0.6**	0.6**	0.5*	0.5**	0.6**
Valine (leachate)	0.5**	0.9**	0.9**	0.9**	0.9**	0.9**	1**	1**	0.7**	0.8**	0.9**	0.7**
Methionine (leachate)	NA	0.8**	0.8**	0.8**	0.9**	0.8**	0.9**	0.9**	0.6**	0.7**	0.9**	0.6**	0.9**
Tryptophan (leachate)	NA	NA	NA	NA	NA	NA	NA	NA	NA	NA	NA	NA	NA	NA
Phenylalanine (leachate)	0.6**	0.9**	0.9**	0.9**	0.9**	0.9**	1**	1**	0.7**	0.8**	0.9**	0.6**	1**	0.9**	NA
Isoleucine (leachate)	0.5*	0.9**	0.9**	0.9**	0.9**	0.9**	1**	1**	0.7**	0.8**	0.9**	0.6**	1**	0.9**	NA	1**
Leucine (leachate)	0.5*	0.9**	0.9**	0.9**	0.9**	0.9**	0.9**	1**	0.7**	0.8**	0.9**	0.6**	0.9**	0.9**	NA	0.9**	1**
Lysine (leachate)	NA	NA	0.5**	0.5*	0.5**	0.6**	0.5**	0.5**	0.5*	0.5**	0.6**	NA	0.5**	0.6**	NA	0.6**	0.5**	0.5**
Total amino acids (leachate)	0.5**	0.9**	1**	1	1**	0.9**	1**	1**	0.9**	1**	0.9**	0.6**	0.9**	0.9**	NA	0.9**	0.9**	0.9**	0.6**
Note: r: Pearson’s correlation coefficient; values in the table indicated the Pearson’s correlation coefficient. **: P<0.01; *: P<0.05; NA: Not significant or with significance but low correlation (r values less than 0.5).
